# Supplementary material for: Corrigendum to “Analysis of the Complete Mitochondrial Genome Sequence of the Diploid Cotton Gossypium raimondii by Comparative Genomics Approaches”
Source: Biomed Res Int. 2019 Aug 28;2019:9691253. doi: 10.1155/2019/9691253 (PMC6735218; doi:10.1155/2019/9691253)
Supplement: Supplementary Materials — The raw Ka/Ks values for each protein-coding gene in C. papaya, G. raimondii, and P. tremula. [file 9691253.f1.zip]

Archive with 32 entries (28 files):
- 9691253.f1/
- 9691253.f1/Index/
- 9691253.f1/Index/AnnotationAuthorStorage.iwa
- 9691253.f1/Index/CalculationEngine.iwa
- 9691253.f1/Index/Document.iwa
- 9691253.f1/Index/DocumentMetadata.iwa
- 9691253.f1/Index/DocumentStylesheet.iwa
- 9691253.f1/Index/Metadata.iwa
- 9691253.f1/Index/ObjectContainer.iwa
- 9691253.f1/Index/Tables/
- 9691253.f1/Index/Tables/DataList-1.iwa
- 9691253.f1/Index/Tables/DataList-10.iwa
- 9691253.f1/Index/Tables/DataList-2.iwa
- 9691253.f1/Index/Tables/DataList-3.iwa
- 9691253.f1/Index/Tables/DataList-4.iwa
- 9691253.f1/Index/Tables/DataList-5.iwa
- 9691253.f1/Index/Tables/DataList-6.iwa
- 9691253.f1/Index/Tables/DataList-7.iwa
- 9691253.f1/Index/Tables/DataList-9.iwa
- 9691253.f1/Index/Tables/DataList.iwa
- 9691253.f1/Index/Tables/HeaderStorageBucket-1.iwa
- 9691253.f1/Index/Tables/HeaderStorageBucket.iwa
- 9691253.f1/Index/Tables/Tile-2.iwa
- 9691253.f1/Index/Tables/Tile.iwa
- 9691253.f1/Index/ViewState.iwa
- 9691253.f1/Metadata/
- 9691253.f1/Metadata/BuildVersionHistory.plist
- 9691253.f1/Metadata/DocumentIdentifier
- 9691253.f1/Metadata/Properties.plist
- 9691253.f1/preview-micro.jpg
- 9691253.f1/preview-web.jpg
- 9691253.f1/preview.jpg
