# Supplementary material for: Corrigendum to “Analysis of the Complete Mitochondrial Genome Sequence of the Diploid Cotton Gossypium raimondii by Comparative Genomics Approaches”
Source: Biomed Res Int. 2019 Aug 28;2019:9691253. doi: 10.1155/2019/9691253 (PMC6735218; doi:10.1155/2019/9691253)
Supplement: Supplementary Materials — The raw Ka/Ks values for each protein-coding gene in C. papaya, G. raimondii, and P. tremula. [file 9691253.f1.zip › 9691253.f1/Metadata/BuildVersionHistory.plist]

<?xml version="1.0" encoding="UTF-8"?>
<!DOCTYPE plist PUBLIC "-//Apple//DTD PLIST 1.0//EN" "http://www.apple.com/DTDs/PropertyList-1.0.dtd">
<plist version="1.0">
<array>
	<string>Template: Blank (2015-09-16 11:33)</string>
	<string>M3.6.1-2566-1</string>
</array>
</plist>
