# Supplementary material for: Corrigendum to “Analysis of the Complete Mitochondrial Genome Sequence of the Diploid Cotton Gossypium raimondii by Comparative Genomics Approaches”
Source: Biomed Res Int. 2019 Aug 28;2019:9691253. doi: 10.1155/2019/9691253 (PMC6735218; doi:10.1155/2019/9691253)
Supplement: Supplementary Materials — The raw Ka/Ks values for each protein-coding gene in C. papaya, G. raimondii, and P. tremula. [file 9691253.f1.zip › 9691253.f1/Metadata/DocumentIdentifier]

D09075AA-A8A4-49BD-9721-778BE693BA32
